# Supplementary material for: ThermoPCD: a database of molecular dynamics trajectories of antibody–antigen complexes at physiologic and fever-range temperatures
Source: Database (Oxford). 2024 Mar 19;2024:baae015. doi: 10.1093/database/baae015 (PMC10950042; doi:10.1093/database/baae015)
Supplement: baae015_Supp [file baae015_supp.zip]

Archive with 3 entries (3 files):
- suppl_data/Supporting file 1. Computational methods.docx
- suppl_data/Supporting file 2. Protocol to obtain parameters of interactions.pptx
- suppl_data/Supporting_file_3._Protocol_to_obtain_binding_free_energy_data...docx
